# Supplementary material for: Correlation of SHOX2 Gene Amplification and DNA Methylation in Lung Cancer Tumors
Source: BMC Cancer. 2011 Mar 22;11:102. doi: 10.1186/1471-2407-11-102 (PMC3070682; doi:10.1186/1471-2407-11-102)
Supplement: Additional file 1 — Patient information and SHOX2 data. This excel spreadsheet (.xls) contains the histological subtypes and the measured SHOX2 methylation, gene amplification and expression data for each patient. [file 1471-2407-11-102-S1.XLS]

## Sheet: Data
				SHOX2 DNA Methylation					SHOX2 Gene Amplification		Relative SHOX2 mRNA Expression
				Referred to ACTB Reference Assay		Referred to SHOX2 Reference Assay					All Variants		Variant a		Variant b
Nr.	Histology	Grade		Tumor	NAT	Tumor	NAT		SHOX2 Gene Amplification		Tumor	NAT	Tumor	NAT	Tumor	NAT
1	NSCLC (Squamous Cell Carcinoma)	G3		290.92	0.0136696	45.9318	0.0270422		4.93278		0.0304335	0.281943	0.0126068	0.129644	0.0230225	0.262957
2	NSCLC (Squamous Cell Carcinoma)	G2		130.009	0.174941	88.1093	0.492987		1.84557		0.0254651	0.0668288	0.0148719	0.033664	0.0253456	0.0799941
3	NSCLC (Squamous Cell Carcinoma)	G3		122.177	0.104325	42.0506	0.300837		2.46713		0.195264	0.898611	0.0953865	0.27429	0.131776	0.642353
4	NSCLC (Squamous Cell Carcinoma)	G3		90.7254	0.0104761	51.3167	0.0147081		3.11551		0.101128	0.00129056	0.0920693	0.00156527	0.112969	0.00662896
5	NSCLC (Squamous Cell Carcinoma)	G3		72.3583	0.201004	32.6126	0.387998		2.9013		0.128512	0.13818	0.0882898	0.105447	0.107617	0.164011
6	NSCLC (Squamous Cell Carcinoma)	G2		64.8285	0.0555272	50.8446	0.17402		1.34192		0.109372	1.7678	0.153954	1.86702	0.090185	1.65821
7	NSCLC (Squamous Cell Carcinoma)	G3		61.3421	0.00336192	54.5998	0.0244022		1.5491		1.37049	0.212038	1.00282	0.0911023	0.876295	0.255459
8	Large Cell Neuroendocrine Carcinoma	Unknown		59.5196	0.0600634	57.6849	0.266472		1.35867		0.216575	0.332999	0.159232	0.167505	0.158431	0.250143
9	NSCLC (Squamous Cell Carcinoma)	G3		59.4381	0.013501	26.2447	0.0246704		2.29443		0.162606	0.0272223	0.119437	0.0428699	0.115133	0.0437127
10	NSCLC (Squamous Cell Carcinoma)	G3		50.4924	0.264511	58.7014	0.907911		1.6239		0.0236978	0.0723646	0.00707797	0.046162	0.0162909	0.0653195
11	NSCLC (Squamous Cell Carcinoma)	G3		45.6394	0.0108945	46.2225	0.124869		0.925155		0.530446	0.158469	0.246295	0.0794913	0.0750841	0.227159
12	NSCLC (Squamous Cell Carcinoma)	G3		40.6848	0.0685218	35.2037	0.250721		2.06179		0.365422	0.0405695	0.254765	0.0189285	0.346289	0.0579654
13	NSCLC (Adenocarcinoma)	Unknown		37.1798	0.100603	23.2414	0.105041		1.60785		24.3325	0.0196314	22.7222	0.0175804	37.4749	0.0238234
14	NSCLC (Squamous Cell Carcinoma)	G3		33.5003	0.0135915	38.4654	0.0587659		2.00264		0.135502	0.0861708	0.134971	0.0430662	0.124973	0.117944
15	Carcinoid Tumor	Unknown		29.7947	0.0137564	26.6961	0.00773074		1.11682		0.0215822	0.0568584	0.00842053	0.0333904	0.0173326	0.0458053
16	NSCLC (Adenocarcinoma)	G2-G3		26.2691	0.000625652	30.3843	0.0193144		1.74026		0.131524	0.0773964	0.0688204	0.0280727	0.122813	0.107987
17	Large Cell Carcinoma	G3		21.3299	0.00157768	22.7069	0.00320741		1.17419		0.151273	0.0308697	0.106783	0.02205	0.139266	0.106686
18	NSCLC (Squamous Cell Carcinoma)	G2		20.5846	0.00183503	12.6233	0.0226416		1.679		0.0633618	0.106207	0.0185918	0.0198806	0.0828316	0.155422
19	NSCLC (Squamous Cell Carcinoma)	G3		20.0903	0.0186497	17.5017	0.075799		0.92334		0.0212233	0.189407	0.0282967	0.128732	0.0162662	0.255211
20	NSCLC (Adenocarcinoma)	G3		19.7921	0.039685	12.3068	0.127472		0.95871		0.594315	0.0763982	0.368606	0.0481556	0.614993	0.101987
21	NSCLC (Squamous Cell Carcinoma)	G3		19.3242	0.0426607	27.286	0.179028		0.737424		0.147158	0.72114	0.17153	0.194243	0.125638	0.646974
22	NSCLC (Squamous Cell Carcinoma)	G3		18.0328	0.0512388	10.6196	0.0327179		1.32265		0.749596	0.284389	0.474788	0.147118	0.993843	0.501421
23	NSCLC (Squamous Cell Carcinoma)	G3		17.6313	0.000234101	13.2411	0.00474434		1.14841		0.362369	0.121446	0.587983	0.126067	0.260718	0.13789
24	NSCLC (Squamous Cell Carcinoma)	G3		17.23	0.0209982	12.4879	0.11754		1.20857		0.300597	0.0894757	0.224968	0.0583253	0.361519	0.104844
25	NSCLC (Squamous Cell Carcinoma)	G1		15.3683	0.0238438	30.3156	0.12832		1.15776		0.0450245	0.02477	0.0275131	0.0154404	0.0305161	0.0146276
26	NSCLC (Adenocarcinoma)	G3		14.5389	0.00362992	41.9905	0.0573097		1.77834		0.249263	0.131672	0.150028	0.0258931	0.295673	0.127204
27	NSCLC (Squamous Cell Carcinoma)	G3		14.0399	0.00461271	25.7343	0.0128462		1.36047		0.0370699	0.0130962	0.0269502	0.0106181	0.00227094	0.0197757
28	NSCLC (Squamous Cell Carcinoma)	G1		13.809	0.00971633	38.7168	0.00941878		0.851788		0.0679607	0.0187467	0.0339787	0.00821214	0.0548314	0.0181359
29	NSCLC (Adenocarcinoma)	G3		13.2606	0.000553611	26.4358	0.00842323		1.2131		0.0988397	0.261438	0.0340349	0.148162	0.0146852	0.0278088
30	NSCLC (Squamous Cell Carcinoma)	G2		13.1608	0.00214364	9.12267	0.0115662		1.60229		1.9659	0.329261	1.27893	0.123125	1.97557	0.335001
31	NSCLC (Bronchioloalveolar Carcinoma)	Unknown		10.5114	0.0110993	6.92808	0.0472718		1.54839		0.159144	0.384956	0.194337	0.208277	0.171895	0.37838
32	Large Cell Carcinoma	Unknown		10.267	0.0119915	34.9646	0.108016		0.69459		0.33704	0.148122	0.0127585	0.0506429	0.225741	0.0987032
33	NSCLC (Adenosquamous Carcinoma)	G2		8.81057	0.00392735	4.83502	0.0442787		1.61545		0.189121	0.425527	0.0938487	0.30963	0.153418	0.359942
34	NSCLC (Adenocarcinoma)	G2		8.74339	0.0434196	6.57894	0.0742854		2.01349		0.65135	0.0517489	0.392213	0.0370953	0.562148	0.0457215
35	NSCLC (Squamous Cell Carcinoma)	G2		6.75562	0.00214756	8.79341	0.0241247		0.776953		1.62726	0.110707	0.706014	0.0401609	1.39652	0.113911
36	NSCLC (Squamous Cell Carcinoma)	G2		4.9859	0.0239404	2.9509	0.13857		1.52073		0.165368	0.033122	0.065801	0.00599022	0.131512	0.400765
37	NSCLC (Squamous Cell Carcinoma)	G3		4.85235	0.00014706	3.87212	0.00524523		1.10847		0.114177	0.191005	0.0666434	0.124171	0.0968635	0.157926
38	NSCLC (Adenocarcinoma)	G2		4.07149	0.00185831	4.15934	0.00380494		1.02847		ND	ND	ND	ND	ND	ND
39	NSCLC (Adenocarcinoma)	G2		3.3663	0.000142175	6.12605	0.00626859		1.13524		1.03007	0.0211094	0.276088	0.0276338	0.950181	0.0703113
40	NSCLC (Adenocarcinoma)	G2		2.93864	0.0312843	4.7247	0.338069		0.699664		ND	ND	ND	ND	ND	ND
41	NSCLC (Adenocarcinoma)	G2		2.8228	5.64411e-05	2.1563	0.0039624		1.57509		0.166169	0.0456462	0.0743976	0.0137829	0.164793	0.0572819
42	NSCLC (Adenocarcinoma)	G3		1.89376	0.00160576	2.9096	0.0330453		0.819851		0.633749	0.0525725	0.422714	0.0382788	0.78923	0.171459
43	NSCLC (Sarcomatoid Carcinoma)	G3		1.75813	0.00158234	1.27523	0.00190511		1.0673		ND	ND	ND	ND	ND	ND
44	NSCLC (Adenocarcinoma)	G3		1.38284	0.00409932	2.53313	0.0156379		1.03596		0.469307	0.120995	0.148173	0.0262551	0.482506	0.167001
45	NSCLC (Adenocarcinoma)	G2		0.74366	0.00728246	1.02552	0.0384588		1.57651		0.0228396	0.184177	0.0120768	0.0996715	0.034218	0.122842
46	NSCLC (Adenocarcinoma)	G3		0.454032	0.0221298	0.434237	0.106956		1.16681		0.155514	0.16173	0.0243195	0.0384253	0.218089	0.15371
47	NSCLC (Adenocarcinoma)	Unknown		0.275681	0.00107312	0.637865	0.00334701		1.42017		0.157472	0.0415573	0.174615	0.0520804	0.297432	0.0629482
48	NSCLC (Adenocarcinoma)	G3		0.151267	0.0024715	0.36407	0.0190063		1.03778		0.0712333	0.0171062	0.0126089	0.00731337	0.103581	0.0252342
49	NSCLC (Squamous Cell Carcinoma)	G3		0.104945	0.0550826	0.377345	0.126882		1.06849		0.0396415	0.046246	0.0210054	0.0231805	0.052068	0.0643256
50	NSCLC (Adenocarcinoma)	G3		0.0963303	0.0680331	0.328741	0.240436		1.18657		0.0627013	0.0502754	0.0320601	0.0104524	0.0629792	0.0655696
51	NSCLC (Sarcomatoid Carcinoma)	G3		0.061277	0.0316288	0.13004	0.104721		1.06329		0.173689	0.132556	0.11086	0.143881	0.21351	0.187782
52	Large Cell Carcinoma	G3		0.0485886	0.00622861	0.220618	0.00568387		0.700618		0.784751	0.146552	0.192645	0.0480066	0.501642	0.155837
53	NSCLC (Squamous Cell Carcinoma)	G3		0.00785815	0.00210331	0.011233	0.0078018		0.93299		0.00408308	0.258154	0.00196772	0.0894454	0.00325497	0.182891
54	NSCLC (Bronchioloalveolar carcinoma)	Unknown		0.00553746	0.0166758	0.024347	0.0703189		1.15415		0.0288522	0.0530241	0.00487168	0.0170191	0.0469582	0.0624897
55	Unknown	Unknown		2.59256e-05	0.00348408	0.00415891	0.0146952		1.70917		ND	ND	ND	ND	ND	ND
